# Supplementary material for: Evaluation of an Antibody Detecting Point of Care Test for Diagnosis of Taenia solium Cysticercosis in a Zambian Rural Community: A Prospective Diagnostic Accuracy Study
Source: Diagnostics (Basel). 2021 Nov 15;11(11):2121. doi: 10.3390/diagnostics11112121 (PMC8618153; doi:10.3390/diagnostics11112121)
Supplement: Supplementary file 1 [file diagnostics-11-02121-s001.zip]

Archive with 3 entries (3 files):
- cysticercosis diagnosis/File S1.pdf
- cysticercosis diagnosis/File S2_Protocol_SOLID_Z_V1.3_29082017.pdf
- cysticercosis diagnosis/S3 File_STARD checklist 27092021.pdf
